# Supplementary material for: Genome-Wide Analysis of the MADS-box Gene Family and Expression Analysis during Anther Development in Salvia miltiorrhiza
Source: Int J Mol Sci. 2023 Jun 30;24(13):10937. doi: 10.3390/ijms241310937 (PMC10341755; doi:10.3390/ijms241310937)
Supplement: Supplementary file 1 [file ijms-24-10937-s001.zip › Supplementary Tables.xlsx]

## Sheet: Table S1
Table S1. List of the conserved motifs of SmMADS proteins
Motif	Motif sequence	Length
Motif 1	IKRIENKTNRQVTFSKRRNGLLKKAYELSVLCDAEVALIIFSSRGKLYEF	50
Motif 2	GEELGGLSVKELQNLEKQLETSLKRIRAKKEZLLLEEIEEL	41
Motif 3	TFKKRKEGLFKKAHELSTLCDAEVALIIYSPTGKLYEIWPS	41
Motif 4	ESETQYWQQEASKLRQQIZSLQNSQRHLL	29
Motif 5	SSSSMKETJERYKKATEDSS	20
Motif 6	MGRGKI	6
Motif 7	QKKEKQLEEENKELRKKIAE	20
Motif 8	TVSGDFPDVKEQDLPKPRFPKTERFPGLTTDDYDYPAQLWLPGGDGYPYN	50
Motif 9	PMEPEPEPVLQIGYNHYNIGEGFSIPRSM	29
Motif 10	TNAGNSTGPPQDYDSSDTSLKLGLPYSG	28

## Sheet: Table S2
Table S2. Ka/Ks ratios of duplication gene pairs in S. miltiorrhiza.
Type	GenePairs		Ka	Ks	Ka/Ks	Selective pressure
Tandem duplication	SmMADS17	SmMADS18	0.723744	NA	NA	purifying selection
	SmMADS35	SmMADS36	0.0567174	0.130796	0.433632	purifying selection
	SmMADS51	SmMADS52	0.507956	1.27535	0.398288	purifying selection
Segmental duplication	SmMADS3	SmMADS60	0.373777	2.07297	0.18031	purifying selection
	SmMADS4	SmMADS17	0.403593	2.11579	0.190753	purifying selection
	SmMADS5	SmMADS15	0.119505	1.01888	0.11729	purifying selection
	SmMADS5	SmMADS16	0.0856887	1.1354	0.0754701	purifying selection
	SmMADS20	SmMADS55	0.299929	1.30287	0.230207	purifying selection
	SmMADS21	SmMADS39	0.161552	1.28193	0.126023	purifying selection
	SmMADS21	SmMADS38	0.256121	1.50596	0.170072	purifying selection
	SmMADS26	SmMADS38	0.135821	0.727635	0.186662	purifying selection
	SmMADS29	SmMADS35	0.303881	1.1223	0.270766	purifying selection
	SmMADS30	SmMADS61	0.234976	1.13549	0.206937	purifying selection
	SmMADS41	SmMADS56	0.113563	1.28923	0.0880858	purifying selection
	SmMADS51	SmMADS59	0.509735	1.0719	0.475543	purifying selection
	SmMADS53	SmMADS58	0.184634	1.57651	0.117116	purifying selection
	SmMADS55	SmMADS61	0.413799	NA	NA	purifying selection

## Sheet: Table S3
Table S3. Collinear gene pairs between Salvia miltiorrhiza and Arabidopsis thaliana, Sesamum indicum, Scutellaria baicalensis, Salvia bowleyan, Salvia splenden, Oryza sativa, and Zea may.
Number	Gene ID in Salvia miltiorrhiza	Gene ID in Salvia splendens	Number	Gene ID in Salvia miltiorrhiza	Gene ID in Sesamum indicum	Number	Gene ID in Salvia miltiorrhiza	Gene ID in Salvia bowleyan	Number	Gene ID in Salvia miltiorrhiza	Gene ID in Arabidopsis thaliana	Number	Gene ID in Salvia miltiorrhiza	Gene ID in Sesamum indicum	Number	Gene ID in Salvia miltiorrhiza	Gene ID in Oryza sativa	Number	Gene ID in Salvia miltiorrhiza	Gene ID in Zea mays
1	SmiChr010237.1	XM_042171370.1	1	SmiChr010159.1	XM_011089799.2	1	SmiChr010159.1	NDS_027599-RA	1	SmiChr010463.1	NM_001343293.1	1	SmiChr010159.1	Sbai9C4T1.1	1	SmiChr032371.1	LOC_Os02g52340.1.MSUR7	1	SmiChr012432.1	Zm00001e030839_T001
2	SmiChr010237.1	XM_042174064.1	2	SmiChr010237.1	XM_011090486.2	2	SmiChr010237.1	NDS_027477-RA	2	SmiChr012432.1	NM_001334806.1	2	SmiChr010237.1	Sbai2P185T69.1	2	SmiChr012518.1	LOC_Os02g52340.1.MSUR7	2	SmiChr012518.1	Zm00001e015924_T003
3	SmiChr010463.1	XM_042202364.1	3	SmiChr010463.1	XM_011093472.2	3	SmiChr010463.1	NDS_028101-RA	3	SmiChr012518.1	NM_127820.4	3	SmiChr012432.1	Sbai1P567T20.1	3	SmiChr032483.1	LOC_Os06g11970.1.MSUR7	3	SmiChr012518.1	Zm00001e023825_T002
4	SmiChr010463.1	XM_042207008.1	4	SmiChr012432.1	XM_011099299.2	4	SmiChr010463.1	NDS_028201-RA	4	SmiChr013041.1	NM_111098.4	4	SmiChr012518.1	Sbai1C560T12.1	4	SmiChr040450.1	LOC_Os02g45770.1.MSUR7	4	SmiChr012518.1	Zm00001e000638_T004
5	SmiChr012432.1	XM_042157550.1	5	SmiChr012518.1	XM_011099177.2	5	SmiChr012432.1	NDS_034289-RA	5	SmiChr013041.1	NM_125484.4	5	SmiChr012518.1	Sbai2C352T11.1	5	SmiChr012518.1	LOC_Os03g08754.1.MSUR7	5	SmiChr032371.1	Zm00001e015924_T003
6	SmiChr012432.1	XM_042163074.1	6	SmiChr012518.1	XM_020699205.1	6	SmiChr012432.1	NDS_034205-RA	6	SmiChr013114.1	NM_001332366.1	6	SmiChr013041.1	Sbai5P75T19.1	6	SmiChr042485.1	LOC_Os01g10504.1.MSUR7	6	SmiChr032371.1	Zm00001e023825_T002
7	SmiChr012432.1	XM_042171088.1	7	SmiChr013114.1	XM_011073392.2	7	SmiChr012432.1	NDS_059878-RA	7	SmiChr013140.1	NM_001332366.1	7	SmiChr013114.1	Sbai1C425T18.1	7	SmiChr012518.1	LOC_Os06g11330.1.MSUR7	7	SmiChr040450.1	Zm00001e015447_T001
8	SmiChr012432.1	XM_042174156.1	8	SmiChr013114.1	XM_011088982.2	8	SmiChr012518.1	NDS_059655-RA	8	SmiChr013188.1	NM_120733.2	8	SmiChr013140.1	Sbai1C425T18.1	8	SmiChr012432.1	LOC_Os06g11970.1.MSUR7	8	SmiChr073037.1	Zm00001e015447_T001
9	SmiChr012432.1	XM_042186690.1	9	SmiChr013140.1	XM_011073392.2	9	SmiChr012518.1	NDS_059618-RA	9	SmiChr013568.1	NM_130127.2	9	SmiChr013568.1	Sbai1A630T109.1	9	SmiChr020206.1	LOC_Os09g32948.1.MSUR7	9	SmiChr074083.1	Zm00001e015924_T003
10	SmiChr012518.1	XM_042172121.1	10	SmiChr013140.1	XM_011088982.2	10	SmiChr013041.1	NDS_047390-RA	10	SmiChr022579.1	NM_111098.4	10	SmiChr013568.1	Sbai1A181T111.1	10	SmiChr053244.1	LOC_Os06g49840.1.MSUR7
11	SmiChr012518.1	XM_042172807.1	11	SmiChr013568.1	XM_011092915.2	11	SmiChr013114.1	NDS_035769-RA	11	SmiChr022579.1	NM_113925.3	11	SmiChr013568.1	Sbai8C56T7.1	11	SmiChr062306.1	LOC_Os01g66290.1.MSUR7
12	SmiChr012518.1	XM_042185694.1	12	SmiChr013568.1	XM_011094883.2	12	SmiChr013114.1	NDS_047220-RA	12	SmiChr022579.1	NM_001125758.2	12	SmiChr020206.1	Sbai5A89T90.1	12	SmiChr073037.1	LOC_Os02g45770.1.MSUR7
13	SmiChr013041.1	XM_042142471.1	13	SmiChr020206.1	XM_020697216.1	13	SmiChr013140.1	NDS_035769-RA	13	SmiChr032079.1	NM_001335805.1	13	SmiChr022579.1	Sbai1C32T8.1	13	SmiChr074083.1	LOC_Os02g52340.1.MSUR7
14	SmiChr013041.1	XM_042140589.1	14	SmiChr022579.1	XM_020691960.1	14	SmiChr013140.1	NDS_047221-RA	14	SmiChr032079.1	NM_119955.3	14	SmiChr032079.1	Sbai1A532T62.1	14	SmiChr082309.1	LOC_Os02g45770.1.MSUR7
15	SmiChr013041.1	XM_042146029.1	15	SmiChr022579.1	XM_011087289.2	15	SmiChr013568.1	NDS_036315-RA	15	SmiChr032342.1	NM_001335805.1	15	SmiChr032342.1	Sbai1C560T12.1
16	SmiChr013041.1	XM_042156587.1	16	SmiChr022579.1	XM_011100738.2	16	SmiChr022579.1	NDS_014773-RA	16	SmiChr032342.1	NM_119955.3	16	SmiChr032342.1	Sbai2C352T11.1
17	SmiChr013041.1	XM_042177833.1	17	SmiChr032079.1	XM_011075332.2	17	SmiChr030457.1	NDS_055634-RA	17	SmiChr032371.1	NM_127820.4	17	SmiChr032371.1	Sbai1C560T12.1
18	SmiChr013041.1	XM_042180382.1	18	SmiChr032079.1	XM_020692905.1	18	SmiChr032079.1	NDS_059148-RA	18	SmiChr032371.1	NM_118587.6	18	SmiChr032483.1	Sbai1P567T20.1
19	SmiChr013041.1	XM_042184381.1	19	SmiChr032079.1	XM_011101163.2	19	SmiChr032079.1	NDS_063870-RA	19	SmiChr032483.1	NM_001334806.1	19	SmiChr033147.1	Sbai3P119T16.1
20	SmiChr013114.1	XM_042144473.1	20	SmiChr032342.1	XM_020696239.1	20	SmiChr032342.1	NDS_059618-RA	20	SmiChr040450.1	NM_001340739.1	20	SmiChr042485.1	Sbai3A24T134.1
21	SmiChr013114.1	XM_042158694.1	21	SmiChr032342.1	XM_011099177.2	21	SmiChr032371.1	NDS_059655-RA	21	SmiChr040450.1	NM_001341568.1	21	SmiChr042485.1	Sbai5A379T99.1
22	SmiChr013114.1	XM_042162071.1	22	SmiChr032371.1	XM_020692905.1	22	SmiChr032371.1	NDS_059618-RA	22	SmiChr042485.1	NM_118013.2	22	SmiChr042537.1	Sbai3C21T19.1
23	SmiChr013114.1	XM_042184589.1	23	SmiChr032371.1	XM_011089643.2	23	SmiChr032483.1	NDS_034205-RA	23	SmiChr042537.1	NM_128996.3	23	SmiChr052086.1	Sbai1A532T62.1
24	SmiChr013140.1	XM_042144473.1	24	SmiChr032371.1	XM_011099177.2	24	SmiChr032483.1	NDS_034289-RA	24	SmiChr042539.1	NM_001084156.1	24	SmiChr052857.1	Sbai1A181T111.1
25	SmiChr013140.1	XM_042158694.1	25	SmiChr032371.1	XM_020699205.1	25	SmiChr032483.1	NDS_059878-RA	25	SmiChr052086.1	NM_001335805.1	25	SmiChr053148.1	Sbai9C245T4.1
26	SmiChr013140.1	XM_042162071.1	26	SmiChr032483.1	XM_011099299.2	26	SmiChr033147.1	NDS_060903-RA	26	SmiChr052086.1	NM_119955.3	26	SmiChr061372.1	Sbai3A24T134.1
27	SmiChr013140.1	XM_042184589.1	27	SmiChr040450.1	XM_011073670.2	27	SmiChr040450.1	NDS_006848-RA	27	SmiChr052857.1	NM_125610.4	27	SmiChr061672.1	Sbai3A24T134.1
28	SmiChr013188.1	XM_042142296.1	28	SmiChr040450.1	XM_011082860.2	28	SmiChr042485.1	NDS_045707-RA	28	SmiChr052857.1	NM_124565.2	28	SmiChr061672.1	Sbai5A379T99.1
29	SmiChr013188.1	XM_042185537.1	29	SmiChr042485.1	XM_011084634.2	29	SmiChr042485.1	NDS_051076-RA	29	SmiChr055132.1	NM_102272.4	29	SmiChr061960.1	Sbai6A71T61.1
30	SmiChr013568.1	XM_042144419.1	30	SmiChr042485.1	XM_011087004.2	30	SmiChr042485.1	NDS_050928-RA	30	SmiChr061372.1	NM_180046.2	30	SmiChr062294.1	Sbai9C261T33.1
31	SmiChr013568.1	XM_042210118.1	31	SmiChr042485.1	XM_011099770.2	31	SmiChr042537.1	NDS_045778-RA	31	SmiChr061372.1	NM_118013.2	31	SmiChr062755.1	Sbai6C287T8.1
32	SmiChr013568.1	XM_042159637.1	32	SmiChr042537.1	XM_011087320.2	32	SmiChr042537.1	NDS_045837-RA	32	SmiChr061672.1	NM_118013.2	32	SmiChr063695.1	Sbai5P75T19.1
33	SmiChr013568.1	XM_042155737.1	33	SmiChr042537.1	XM_011098272.2	33	SmiChr042537.1	NDS_050802-RA	33	SmiChr062294.1	NM_001340645.1	33	SmiChr063822.1	Sbai8C56T7.1
34	SmiChr013568.1	XM_042161941.1	34	SmiChr050234.1	XM_011089643.2	34	SmiChr050234.1	NDS_046254-RA	34	SmiChr062306.1	NM_105825.3	34	SmiChr070750.1	Sbai8A3T147.1
35	SmiChr020206.1	XM_042140433.1	35	SmiChr050368.1	XM_011084634.2	35	SmiChr050368.1	NDS_046072-RA	35	SmiChr063695.1	NM_102395.3	35	SmiChr070801.1	Sbai1A601T83.1
36	SmiChr020206.1	XM_042145110.1	36	SmiChr050368.1	XM_011099770.2	36	SmiChr052086.1	NDS_063870-RA	36	SmiChr063695.1	NM_125484.4	36	SmiChr070801.1	Sbai8C1T5.1
37	SmiChr022579.1	XM_042150816.1	37	SmiChr052086.1	XM_020692905.1	37	SmiChr052419.1	NDS_064386-RA	37	SmiChr063822.1	NM_130127.2	37	SmiChr073378.1	Sbai9C261T33.1
38	SmiChr032079.1	XM_042170748.1	38	SmiChr052086.1	XM_011075332.2	38	SmiChr053148.1	NDS_042965-RA	38	SmiChr070801.1	NM_001335805.1	38	SmiChr074093.1	Sbai1A601T83.1
39	SmiChr032079.1	XM_042173088.1	39	SmiChr052086.1	XM_011101163.2	39	SmiChr053244.1	NDS_042733-RA	39	SmiChr070801.1	NM_001335416.1	39	SmiChr074093.1	Sbai8C1T5.1
40	SmiChr032342.1	XM_042172171.1	40	SmiChr052419.1	XM_020692133.1	40	SmiChr054722.1	NDS_037681-RA	40	SmiChr073037.1	NM_130128.4	40	SmiChr074108.1	Sbai1C600T1.1
41	SmiChr032342.1	XM_042185694.1	41	SmiChr052419.1	XM_011088519.2	41	SmiChr055132.1	NDS_036974-RA	41	SmiChr073037.1	NM_001340739.1	41	SmiChr074108.1	Sbai8A3T147.1
42	SmiChr032371.1	XM_042172121.1	42	SmiChr052857.1	XM_011077960.2	42	SmiChr061372.1	NDS_046072-RA	42	SmiChr073037.1	NM_001341568.1	42	SmiChr082309.1	Sbai1A181T111.1
43	SmiChr032371.1	XM_042172171.1	43	SmiChr052857.1	XM_011082860.2	43	SmiChr061372.1	NDS_052215-RA	43	SmiChr073037.1	NM_124565.2	43	SmiChr082309.1	Sbai8C56T7.1
44	SmiChr032371.1	XM_042172807.1	44	SmiChr053148.1	NM_001319686.1	44	SmiChr061672.1	NDS_045707-RA	44	SmiChr073378.1	NM_001340645.1	44	SmiChr082932.1	Sbai8C90T11.1
45	SmiChr032371.1	XM_042185694.1	45	SmiChr053244.1	NM_001319686.1	45	SmiChr061672.1	NDS_051076-RA	45	SmiChr074083.1	NM_127820.4	45	SmiChr083047.1	Sbai8A85T139.1
46	SmiChr032483.1	XM_042163074.1	46	SmiChr055132.1	XM_020692133.1	46	SmiChr061672.1	NDS_050928-RA	46	SmiChr074093.1	NM_001335805.1
47	SmiChr032483.1	XM_042171088.1	47	SmiChr055132.1	XM_011088519.2	47	SmiChr061960.1	NDS_050222-RA	47	SmiChr082309.1	NM_124565.2
48	SmiChr032483.1	XM_042174156.1	48	SmiChr060209.1	XM_020694129.1	48	SmiChr062294.1	NDS_021636-RA	48	SmiChr082309.1	NM_125610.4
49	SmiChr032483.1	XM_042186690.1	49	SmiChr061372.1	XM_011084634.2	49	SmiChr062294.1	NDS_049456-RA
50	SmiChr033147.1	XM_042211146.1	50	SmiChr061672.1	XM_011084634.2	50	SmiChr062306.1	NDS_049434-RA
51	SmiChr033147.1	XM_042139669.1	51	SmiChr061672.1	XM_011087004.2	51	SmiChr063526.1	NDS_047632-RA
52	SmiChr040450.1	XM_042195232.1	52	SmiChr061960.1	XM_011103935.1	52	SmiChr063695.1	NDS_047390-RA
53	SmiChr040450.1	XM_042199726.1	53	SmiChr062294.1	XM_011097708.2	53	SmiChr063822.1	NDS_047220-RA
54	SmiChr042485.1	XM_042205555.1	54	SmiChr062306.1	XM_011097640.2	54	SmiChr063850.1	NDS_047194-RA
55	SmiChr042485.1	XM_042207149.1	55	SmiChr062755.1	XM_011071459.2	55	SmiChr070750.1	NDS_016947-RA
56	SmiChr042485.1	XM_042135472.1	56	SmiChr063526.1	XM_011075332.2	56	SmiChr070750.1	NDS_017058-RA
57	SmiChr042485.1	XM_042137122.1	57	SmiChr063822.1	XM_011092915.2	57	SmiChr070750.1	NDS_023636-RA
58	SmiChr042485.1	XM_042151101.1	58	SmiChr063850.1	XM_020696342.1	58	SmiChr070751.1	NDS_016948-RA
59	SmiChr042485.1	XM_042181937.1	59	SmiChr063850.1	XM_011094390.1	59	SmiChr070751.1	NDS_017059-RA
60	SmiChr042485.1	XM_042185826.1	60	SmiChr070750.1	XM_011089848.1	60	SmiChr070801.1	NDS_017010-RA
61	SmiChr042539.1	XM_042133423.1	61	SmiChr070801.1	XM_020696239.1	61	SmiChr070801.1	NDS_023561-RA
62	SmiChr042539.1	XM_042140001.1	62	SmiChr070801.1	XM_011101163.2	62	SmiChr070926.1	NDS_017247-RA
63	SmiChr050234.1	XM_042202182.1	63	SmiChr073037.1	XM_011073670.2	63	SmiChr070926.1	NDS_017318-RA
64	SmiChr050234.1	XM_042153932.1	64	SmiChr073037.1	XM_011092915.2	64	SmiChr073378.1	NDS_021636-RA
65	SmiChr050368.1	XM_042205555.1	65	SmiChr073037.1	XM_011077960.2	65	SmiChr073378.1	NDS_049456-RA
66	SmiChr050368.1	XM_042207149.1	66	SmiChr073037.1	XM_011082860.2	66	SmiChr074083.1	NDS_023515-RA
67	SmiChr050368.1	XM_042134148.1	67	SmiChr073378.1	XM_011097708.2	67	SmiChr074083.1	NDS_046254-RA
68	SmiChr050368.1	XM_042137156.1	68	SmiChr074083.1	XM_011089643.2	68	SmiChr074093.1	NDS_023561-RA
69	SmiChr050368.1	XM_042151101.1	69	SmiChr074083.1	XM_011094149.2	69	SmiChr074093.1	NDS_017010-RA
70	SmiChr050368.1	XM_042154084.1	70	SmiChr074093.1	XM_020696239.1	70	SmiChr074108.1	NDS_023636-RA
71	SmiChr051941.1	XM_042195345.1	71	SmiChr074108.1	XM_011089848.1	71	SmiChr074429.1	NDS_024910-RA
72	SmiChr051941.1	XM_042168455.1	72	SmiChr074429.1	XM_011093472.2	72	SmiChr083047.1	NDS_068425-RA
73	SmiChr052086.1	XM_042151082.1	73	SmiChr082309.1	XM_011092915.2
74	SmiChr052086.1	XM_042154112.1	74	SmiChr082309.1	XM_011073670.2
75	SmiChr052086.1	XM_042170748.1	75	SmiChr082309.1	XM_011077960.2
76	SmiChr052086.1	XM_042173088.1	76	SmiChr082309.1	XM_011082860.2
77	SmiChr052419.1	XM_042162923.1	77	SmiChr082309.1	XM_011094883.2
78	SmiChr052419.1	XM_042166735.1	78	SmiChr082932.1	XM_011083961.1
79	SmiChr052857.1	XM_042192977.1	79	SmiChr083047.1	XM_011083645.2
80	SmiChr052857.1	XM_042196268.1
81	SmiChr052857.1	XM_042142771.1
82	SmiChr052857.1	XM_042146219.1
83	SmiChr053058.1	XM_042148779.1
84	SmiChr053058.1	XM_042154250.1
85	SmiChr053148.1	XM_042148779.1
86	SmiChr053148.1	XM_042152394.1
87	SmiChr053244.1	XM_042163602.1
88	SmiChr053244.1	XM_042167579.1
89	SmiChr055132.1	XM_042162923.1
90	SmiChr055132.1	XM_042162923.1
91	SmiChr055132.1	XM_042166735.1
92	SmiChr060209.1	XM_042182292.1
93	SmiChr060209.1	XM_042185251.1
94	SmiChr061372.1	XM_042205555.1
95	SmiChr061372.1	XM_042207149.1
96	SmiChr061372.1	XM_042134148.1
97	SmiChr061372.1	XM_042135472.1
98	SmiChr061372.1	XM_042137156.1
99	SmiChr061372.1	XM_042151101.1
100	SmiChr061372.1	XM_042154084.1
101	SmiChr061672.1	XM_042135472.1
102	SmiChr061672.1	XM_042137122.1
103	SmiChr061672.1	XM_042181937.1
104	SmiChr061672.1	XM_042185826.1
105	SmiChr061960.1	XM_042204132.1
106	SmiChr061960.1	XM_042168225.1
107	SmiChr062294.1	XM_042205806.1
108	SmiChr062294.1	XM_042210891.1
109	SmiChr062294.1	XM_042175855.1
110	SmiChr062294.1	XM_042179976.1
111	SmiChr062306.1	XM_042194391.1
112	SmiChr062306.1	XM_042175781.1
113	SmiChr062755.1	XM_042157475.1
114	SmiChr062755.1	XM_042161248.1
115	SmiChr063695.1	XM_042193307.1
116	SmiChr063695.1	XM_042198482.1
117	SmiChr063695.1	XM_042142471.1
118	SmiChr063695.1	XM_042146029.1
119	SmiChr063695.1	XM_042177833.1
120	SmiChr063695.1	XM_042180382.1
121	SmiChr063695.1	XM_042184381.1
122	SmiChr063822.1	XM_042210130.1
123	SmiChr063822.1	XM_042183066.1
124	SmiChr063823.1	XM_042210118.1
125	SmiChr063823.1	XM_042159637.1
126	SmiChr070750.1	XM_042203732.1
127	SmiChr070750.1	XM_042209653.1
128	SmiChr070750.1	XM_042153339.1
129	SmiChr070751.1	XM_042150120.1
130	SmiChr070751.1	XM_042150131.1
131	SmiChr070751.1	XM_042153345.1
132	SmiChr070751.1	XM_042153349.1
133	SmiChr070801.1	XM_042202799.1
134	SmiChr070801.1	XM_042134145.1
135	SmiChr070801.1	XM_042138803.1
136	SmiChr070801.1	XM_042149348.1
137	SmiChr070801.1	XM_042153356.1
138	SmiChr070926.1	XM_042143769.1
139	SmiChr070926.1	XM_042147742.1
140	SmiChr073037.1	XM_042195232.1
141	SmiChr073037.1	XM_042199726.1
142	SmiChr073037.1	XM_042142771.1
143	SmiChr073037.1	XM_042146219.1
144	SmiChr073378.1	XM_042205806.1
145	SmiChr073378.1	XM_042210891.1
146	SmiChr073378.1	XM_042175855.1
147	SmiChr073378.1	XM_042179976.1
148	SmiChr074083.1	XM_042202182.1
149	SmiChr074083.1	XM_042206384.1
150	SmiChr074083.1	XM_042212524.1
151	SmiChr074083.1	XM_042136442.1
152	SmiChr074083.1	XM_042153932.1
153	SmiChr074093.1	XM_042135569.1
154	SmiChr074093.1	XM_042186996.1
155	SmiChr074093.1	XM_042134145.1
156	SmiChr074093.1	XM_042138803.1
157	SmiChr074093.1	XM_042149348.1
158	SmiChr074093.1	XM_042153356.1
159	SmiChr074108.1	XM_042194852.1
160	SmiChr074108.1	XM_042170647.1
161	SmiChr074108.1	XM_042203733.1
162	SmiChr074108.1	XM_042209653.1
163	SmiChr074108.1	XM_042138249.1
164	SmiChr074108.1	XM_042153339.1
165	SmiChr074429.1	XM_042202364.1
166	SmiChr074429.1	XM_042211977.1
167	SmiChr074429.1	XM_042138005.1
168	SmiChr082309.1	XM_042210130.1
169	SmiChr082309.1	XM_042183066.1
170	SmiChr082309.1	XM_042192977.1
171	SmiChr082309.1	XM_042195232.1
172	SmiChr082309.1	XM_042196268.1
173	SmiChr082309.1	XM_042142771.1
174	SmiChr082309.1	XM_042146219.1
175	SmiChr082932.1	XM_042176135.1
176	SmiChr083047.1	XM_042144741.1
177	SmiChr083047.1	XM_042178454.1
178	SmiChr083047.1	XM_042181222.1

## Sheet: Table S4
Table S4. FPKM values of SmMADS genes in different developmental stage of anther.
GeneName	SCMEI_1	SCMEI_2	SCMEI_3	SCYM_1	SCYM_2	SCYM_3	SCMP_1	SCMP_2	SCMP_3	SDMEI_1	SDMEI_2	SDMEI_3	SDYM_1	SDYM_2	SDYM_3	SDMP_1	SDMP_2	SDMP_3
SmMADS1	0	0	0	0	0	0	0	0	0	0	0.225644	0.14659	0	0	0	0	0	0
SmMADS2	0.770825	0.341735	0.82725	6.59532	9.34798	4.78093	1.81165	1.58988	1.97345	0.525056	1.25992	0.710814	5.47537	5.25925	10.1648	1.55148	0.526201	1.17413
SmMADS3	73.5027	61.3567	81.6755	6.24464	8.41115	4.94382	4.37703	2.68326	3.26991	98.4524	58.8022	66.3989	5.66095	5.17774	4.77712	4.25499	5.29146	4.29346
SmMADS4	2.78323	3.09079	2.18558	0	0	0.134594	0	0	0	1.70316	1.40448	2.44135	0.0373127	0	0	0	0	0
SmMADS5	2.07682	4.49316	2.98322	2.96161	1.54686	0.5068	9.13462	18.3206	13.0267	5.69003	4.89535	3.7258	13.8741	6.35829	15.4293	9.19626	5.38738	2.05623
SmMADS6	7.10564	7.78097	6.01589	7.73636	6.41953	8.81835	19.6426	22.4723	21.6785	14.1767	13.156	14.7562	10.1981	10.594	10.6753	101.742	51.4976	45.1426
SmMADS7	0.344244	1.70625	1.18222	3.6467	6.83735	0.409523	30.1262	35.8563	24.633	0.304831	0.885466	0.112548	3.17883	27.9108	1.53769	99.832	55.6002	7.66871
SmMADS8	0.137698	0.0396801	0.0738885	0.36467	0.641001	0.819047	4.13202	3.76314	3.86682	0.0677403	0.076997	0.037516	0.264902	1.17437	0.249354	9.30764	6.51724	8.00954
SmMADS9	0.0896734	0.103364	0	0	0.111318	0	0	0	0	0	0.200572	0	0	0	0	0	0.265266	0
SmMADS10	0.34865	0.602821	0.748343	0.153891	0.288536	0	0	0	0	1.8867	2.53443	0.316635	2.61905	2.77527	0.771669	0	0	0
SmMADS11	29.3432	27.8791	24.4387	14.8049	19.1476	15.9247	3.78455	1.97662	3.41737	10.9107	8.88022	10.9413	5.3177	5.76018	2.97502	0	2.2949	0.790694
SmMADS12	5.41602	6.3596	4.94332	6.56851	5.90644	14.5856	69.152	9.3961	10.6344	0.796833	1.92466	2.15135	5.39747	2.35992	4.7664	2.42813	1.49732	2.00461
SmMADS13	18.2556	15.3259	22.0834	9.43187	8.51461	15.9707	6.3331	6.20302	6.36563	25.489	17.5838	25.8177	2.43608	2.45992	2.61158	1.61064	2.80938	1.56717
SmMADS14	0	0.187444	0	1.79444	2.35512	1.50464	0.118298	0.335408	0.112755	0.0533328	0.181862	0.47259	0.655478	0.369838	1.24336	0.472776	0.160347	0.134171
SmMADS15	0.0675679	0	0	0	0	0	0	0.278727	0	0.06648	0	0	0.148557	0	0	0	0	0.167245
SmMADS16	0.27618	0.0318346	0.385316	0.073142	0	0.0365059	0.241094	0.113928	0.172349	0.271734	0.0308866	0.270886	0.121444	0.376869	0	0.361323	0.980374	0.751968
SmMADS17	0	0	0	0	0	0.0765024	0	0	0.120392	0	0	0	0	0	0	0	0	0
SmMADS18	0	0	0	14.9616	9.07241	12.7421	75.2478	86.1902	79.3701	0	0.0501431	0.0977269	7.5906	26.6147	7.14508	235.81	204.387	149.38
SmMADS19	1.21059	0.697709	1.02081	0.114502	0.107342	0.114298	0.188714	0	0	0.59555	0.386818	0.753893	0	0.09833	0	0	0	0
SmMADS20	1.1324	0.633998	1.59724	0.0856853	0.0803274	0	0	0	0.134603	1.84634	0.796036	1.30462	0.106703	0	0.23436	0.423287	0.0957084	0
SmMADS21	239.37	270.418	247.507	380.434	311.542	376.913	221.043	222.698	249.886	268.457	336.833	335.881	352.793	374.08	363.667	162.323	156.861	155.791
SmMADS22	18.592	17.5131	19.5954	0.17648	0.248167	0.176166	0.436292	0.412336	0.138617	10.097	8.49581	9.44096	0.146512	0	0.241348	0	0	0.164944
SmMADS23	3.32583	4.5804	3.70834	5.09029	6.16606	6.28017	3.20495	3.29624	2.24617	5.35464	5.45839	3.90695	3.37123	7.07275	3.65011	2.07197	2.81092	2.77969
SmMADS24	0.0719163	0.0828961	0.926167	0	0	0	0.47085	0	0	0.212275	0.0804276	0.0783751	0	0	0.347286	0	0	0
SmMADS25	0.35052	0.336696	0.250785	3.32639	2.75579	2.93437	2.9324	4.69931	2.795	0.0574793	0.0653339	0.127333	1.66977	4.05236	2.68006	2.54767	2.76502	2.60284
SmMADS26	97.5138	105.283	79.846	118.455	100.024	115.446	142.603	115.485	143.385	84.544	98.0044	100.759	122.198	97.0434	102.174	113.11	93.4272	104.525
SmMADS27	0.0998425	0	0	0	0.123942	0	0	0	0	0.98235	1.67488	0.870475	0.823187	1.47596	1.6875	0.435409	0.295347	0.247132
SmMADS28	1.4864	1.6448	1.43569	2.28317	1.40233	2.63276	2.59513	6.31555	6.49305	2.60319	2.95892	1.71709	3.23536	7.43713	2.22514	2.07428	6.50752	18.6166
SmMADS29	11.1562	15.8661	8.05364	21.3088	18.4818	18.3003	7.44428	7.20108	6.76159	5.48827	7.71927	5.5105	4.36744	5.56733	4.79628	1.05003	0.23742	0.695315
SmMADS30	10.0044	8.16629	10.9671	2.3311	2.45184	1.87291	1.12447	2.12546	1.07179	5.06951	4.46575	5.89597	3.96492	1.3183	2.59181	0.936237	2.03222	1.70046
SmMADS31	208.668	214.271	200.33	235.038	206.685	212.342	206.229	182.979	211.529	193.097	225.004	217.264	259.626	208.658	257.705	170.989	169.389	161.461
SmMADS32	488.819	476.264	441.881	724.702	637.506	572.254	734.43	697.571	801.039	445.038	499.744	491.308	574.914	591.082	686.008	650.798	568.416	660.612
SmMADS33	117.663	126.342	105.882	283.258	227.085	236.613	245.517	209.884	227.712	119.087	139.827	138.209	295.177	278.325	374.696	179.547	210.385	256.305
SmMADS34	23.065	20.1666	18.8437	38.5005	40.3117	38.7231	61.3247	65.2914	70.4952	14.9846	17.7009	14.6772	19.7173	31.6672	25.6801	55.7132	37.233	41.7473
SmMADS35	17.4479	15.2388	14.7656	8.04059	6.39283	6.60389	50.9946	75.4626	55.4804	18.9063	23.5529	22.7006	21.1241	18.5297	21.8992	23.4637	27.9666	27.5866
SmMADS36	20.0681	21.3586	17.1579	30.8697	23.7494	28.0295	97.0825	104.79	119.529	21.1272	24.8371	21.6517	26.3263	24.5319	29.6785	64.4703	40.9613	41.3942
SmMADS37	0.0701792	0	0	0	0	0	0	0	0.145983	0	0.0784849	0	0.231447	0.159608	0.508346	1.53024	0	0.173709
SmMADS38	85.2602	99.7392	88.2842	189.692	145.055	118.642	315.152	319.012	378.81	73.281	111.275	97.7548	133.462	137.859	151.021	265.475	205.486	222.167
SmMADS39	104.773	115.711	99.6518	371.772	349.85	285.445	339.684	321.889	378.409	90.6597	136.602	107.914	250.498	274.695	300.364	155.148	156.983	192.411
SmMADS40	0.36167	0.208444	0.582217	0.0798189	0.0748278	0	0	0.124328	0	0.237231	0	0.459844	0.596384	0	0.145543	0	0	0
SmMADS41	0	0	0.346455	0	0	0	0	0	0	0.317627	0.0722061	0	0.141954	0.0734198	0.779463	0.281565	0.572974	0.319624
SmMADS42	0	0	0	0.535997	0.44665	0.475594	0.588927	0	0	0	0	0	0	0.40915	0.705861	0.196136	0.665217	0.222649
SmMADS43	1.68618	1.04656	0.742404	1.83203	1.07342	1.48588	6.69933	6.06396	6.83513	1.61649	1.06375	1.0366	1.28329	1.67161	2.19224	3.20531	4.60426	8.7754
SmMADS44	0.295266	0.136138	0	1.79852	1.61275	1.0928	0	0.121801	0.122839	0.0581024	0.132084	0.128714	0.32459	1.14159	0.641631	3.86293	1.74687	2.48488
SmMADS45	30.3785	42.3251	31.9992	23.7	23.9616	28.6971	29.9523	27.3972	30.6358	19.3866	26.5238	23.0042	20.8225	16.0631	19.0882	30.626	41.7859	33.7725
SmMADS46	3.31597	5.0053	4.15181	6.27272	7.64463	6.47027	4.30759	4.07107	2.79192	3.1849	3.44352	2.06501	3.99246	3.32184	6.67204	3.09874	2.56904	1.36796
SmMADS47	0.248799	1.29053	0.534022	0.219635	0.617703	0.328866	0.452482	0.34211	1.3801	1.50956	3.84905	1.17495	5.28782	2.31052	3.55431	0	0	0.307916
SmMADS48	0	0	0	0	0	0	0	0	0	0	0	0	0	0	0	0	0	0
SmMADS49	0	0.143256	0.133379	1.09713	0.257132	0.219035	0.0904103	0.427231	0.344697	0.0815201	0.0926599	0.135443	0	0.423978	0.0500131	0	0.245093	0
SmMADS50	0.758442	0.470743	0.876573	0.618035	0.144847	0.0771168	0.25465	0	0	1.09065	0.521972	0.699395	0.705495	0.729775	0.281734	0	0	0.577634
SmMADS51	0.129706	0.0747545	0.0696003	0	0	0	0	0	0	0	0.0725284	0	0	0	0.156589	0	0	0
SmMADS52	0	0	0	0.282888	0	0	0.116558	0.330475	0.111097	0	0	0.23282	0	0.1822	0.0644777	0	0	0
SmMADS53	7.75506	10.8276	8.79162	5.78537	17.22	6.64133	8.22394	9.46203	9.31546	10.9617	12.5207	12.8559	4.62285	3.35357	5.80202	4.76331	5.97745	4.19056
SmMADS54	0.349449	0.920688	0.589331	4.69341	0.867591	5.74083	2.39686	4.11864	3.53068	0.19647	0.725783	0.598451	0.932946	0.965053	1.14509	0.217705	1.47674	2.59489
SmMADS55	0.334212	0.30819	0.322809	0	0.0414881	0.176706	0	0.0689335	0.139042	0.131532	0.261636	0.0728455	0.110221	0	0.040348	0.145749	0.0988644	0.330899
SmMADS56	4.62226	3.65346	3.18896	0.699504	0.327882	0.0872822	1.00876	0.408588	0.961496	3.24845	1.47694	2.66261	1.08885	0.45053	0.797178	1.15185	0.390664	0.163444
SmMADS57	0.471844	5.98272	0.966732	0.568003	0.638982	5.27302	0	0.0884737	0.446139	0.633065	1.24726	1.07519	1.3675	2.97545	2.01962	0.187063	0.253778	0.318523
SmMADS58	10.5268	13.0879	10.8532	4.31534	4.0776	8.37599	3.83833	4.00101	2.25966	19.8239	20.5948	18.2652	8.16025	5.61759	5.43311	3.27099	4.89663	3.5851
SmMADS59	2.2542	2.23748	2.88961	0.331661	0	0.165535	0.546619	0.516605	0	1.04735	0.630247	0.750644	0	0	0	0	0	0
SmMADS60	57.8857	49.4652	59.9128	60.5835	71.5121	57.827	17.0059	13.5465	14.5882	54.9275	54.0301	51.3774	71.4054	80.0022	78.0135	23.3019	22.7214	35.5444
SmMADS61	0.259584	0.299216	0.340494	0	0.0716089	0.0762492	0	0	0	0.454052	0.548355	0.251464	0.253657	0.163992	0.069641	0	0.0853204	0.428352
SmMADS62	0.570707	0.358822	0.835204	3.91597	4.31516	3.01747	0.679369	0.749078	1.403	0.816754	0.754296	0.791588	0.342211	0.943968	1.0648	0.226257	0.30695	0
SmMADS63	1217.8	1189.59	1099.74	1168.81	1105.86	1103.55	1508.2	1431.74	1694.88	1431.89	1460.38	1357.74	1276.7	1071.56	1301.93	1085.45	859.065	1004.83
SC: Sichuan; SD: Shandong; MEI: meiosis stage; YM: young microspore stage; MP: mature pollen stage.
